# Supplementary material for: A Metabolomic Analysis of Cirrhotic Ascites
Source: Molecules. 2022 Jun 20;27(12):3935. doi: 10.3390/molecules27123935 (PMC9228447; doi:10.3390/molecules27123935)
Supplement: Supplementary file 1 [file molecules-27-03935-s001.zip]

Archive with 1 entries (1 files):
- molecules-1699051-supplementary.pdf
